# Supplementary material for: Genetic and phenotypic links between obesity and extracellular vesicles
Source: Hum Mol Genet. 2022 Mar 31;31(21):3643–51. doi: 10.1093/hmg/ddac069 (PMC9616576; doi:10.1093/hmg/ddac069)
Supplement: Supplementary_Tables_HMG_rev1_ddac069 [file supplementary_tables_hmg_rev1_ddac069.xlsx]

## Sheet: Supplementary Table 1
	Name	Trait	URL
GIANT	WC (2015)	Waist circumference	https://portals.broadinstitute.org/collaboration/giant/images/5/57/GIANT_2015_WC_COMBINED_EUR.txt.gz
	WCadjBMI (2015)	Waist circumference adjusted for BMI	https://portals.broadinstitute.org/collaboration/giant/images/7/73/GIANT_2015_WCadjBMI_COMBINED_EUR.txt.gz
	WCadjBMI (NonSMK)	Waist circumference adjusted for BMI, Smoking Stratified, Non-smokers	https://portals.broadinstitute.org/collaboration/giant/images/3/35/WCadjBMI.Stratified.zip
	WCadjBMI (SMK)	Waist circumference adjusted for BMI, Smoking Stratified, Smokers	https://portals.broadinstitute.org/collaboration/giant/images/3/35/WCadjBMI.Stratified.zip
	WCadjBMI SNPadjSMK	Waist circumference adjusted for BMI, adjusted for smoking status	https://portals.broadinstitute.org/collaboration/giant/images/9/9f/WCadjBMI.SNPadjSMK.zip
	WAISTadjBMI (Active)	Waist circumference adjusted for BMI, physical activity stratified, individuals defined as active	https://portals.broadinstitute.org/collaboration/giant/images/8/8e/WAISTadjBMI.ACTIVE.ALL.European.txt.gz
	WAISTadjBMI (Inactive)	Waist circumference adjusted for BMI, physical activity stratified, individuals defined as inactive	https://portals.broadinstitute.org/collaboration/giant/images/2/22/WAISTadjBMI.INACTIVE.ALL.European.txt.gz
	WAISTadjBMI SNPadjPA	Waist circumference adjusted for BMI, physical activity stratified, all individuals, added covariate of physical activity level	https://portals.broadinstitute.org/collaboration/giant/images/9/97/WAISTadjBMI.SNPadjPA.ALL.European.txt.gz
	WHR (2015)	Waist-to-hip ratio	https://portals.broadinstitute.org/collaboration/giant/images/5/54/GIANT_2015_WHR_COMBINED_EUR.txt.gz
	WHRadjBMI (2015)	Waist-to-hip ratio adjusted for BMI	https://portals.broadinstitute.org/collaboration/giant/images/e/eb/GIANT_2015_WHRadjBMI_COMBINED_EUR.txt.gz
	WHRadjBMI (Active)	WHR adjusted for BMI, physical activity stratified, individuals defined as active	https://portals.broadinstitute.org/collaboration/giant/images/b/b0/WHRadjBMI.ACTIVE.ALL.European.txt.gz
	WHRadjBMI (Inactive)	WHR adjusted for BMI, physical activity stratified, individuals defined as inactive	https://portals.broadinstitute.org/collaboration/giant/images/f/f8/WHRadjBMI.INACTIVE.ALL.European.txt.gz
	WHRadjBMI SNPadjPA	WHR adjusted for BMI, physical activity stratified, all individuals, added covariate of physical activity level	https://portals.broadinstitute.org/collaboration/giant/images/a/af/WHRadjBMI.SNPadjPA.ALL.European.txt.gz
	WHRadjBMI (NonSMK)	WHR adjusted for BMI, Smoking Stratified, Non-smokers	https://portals.broadinstitute.org/collaboration/giant/images/1/1c/WHRadjBMI.Stratified.zip
	WHRadjBMI (SMK)	WHR adjusted for BMI, Smoking Stratified, Smokers	https://portals.broadinstitute.org/collaboration/giant/images/1/1c/WHRadjBMI.Stratified.zip
	WHRadjBMI SNPadjSMK	WHR adjusted for BMI, adjusted for smoking status	https://portals.broadinstitute.org/collaboration/giant/images/e/ed/WHRadjBMI.SNPadjSMK.zip
	WHRadjBMI (GIANT+UKBB)	WHR adjusted for BMI, GIANT and UK BioBank Meta-analysis	https://portals.broadinstitute.org/collaboration/giant/images/6/6e/Whradjbmi.giant-ukbb.meta-analysis.combined.23May2018.HapMap2_only.txt.gz
GLGC	HDL	Total Cholesterol Meta-Analysis Results	http://csg.sph.umich.edu/willer/public/lipids2010/TC_with_Effect.zip
	LDL	HDL-C Meta-Analysis Results	http://csg.sph.umich.edu/willer/public/lipids2010/HDL_with_Effect.zip
	TC	LDL-C Meta-Analysis Results	http://csg.sph.umich.edu/willer/public/lipids2010/LDL_with_Effect.zip
	TG	Triglycerides Meta-Analysis Results	http://csg.sph.umich.edu/willer/public/lipids2010/TG_with_Effect.zip

## Sheet: Supplementary Table 2
		Height						BMI						WHR						Waist						Total lean						Trunk fat						Trunk lean						Visceral fat
		Beta(SE)	R squared	P	sex-Beta(SE)	sex-R squared	sex-P	Beta(SE)	R squared	P	sex-Beta(SE)	sex-R squared	sex-P	Beta(SE)	R squared	P	sex-Beta(SE)	sex-R squared	sex-P	Beta(SE)	R squared	P	sex-Beta(SE)	sex-R squared	sex-P	Beta(SE)	R squared	P	sex-Beta(SE)	sex-R squared	sex-P	Beta(SE)	R squared	P	sex-Beta(SE)	sex-R squared	sex-P	Beta(SE)	R squared	P	sex-Beta(SE)	sex-R squared	sex-P	Beta(SE)	R squared	P	sex-Beta(SE)	sex-R squared	sex-P
PEA	VEGFA	-0.46(0.28)	0.669433	0.0972534	0.38(0.49)	0.669433	0.433907	1.2(0.46)	0.114059	0.00937865	-0.73(0.81)	0.114059	0.368635	0.91(0.35)	0.484993	0.011828	0.16(0.62)	0.484993	0.796852	1(0.41)	0.309615	0.0138581	-0.4(0.72)	0.309615	0.573938	0.15(0.32)	0.782559	0.646447	-0.16(0.54)	0.782559	0.76864	1.2(0.66)	0.0856897	0.0633355	-0.62(1.1)	0.0856897	0.585279	0.31(0.35)	0.73348	0.38403	-0.25(0.61)	0.73348	0.681069	1.2(0.65)	0.174872	0.0694521	0.41(1.1)	0.174872	0.70716
	CD63	0.3(0.28)	0.674723	0.280831	-0.51(0.43)	0.674723	0.237569	1.1(0.47)	0.103576	0.0283752	-1.4(0.73)	0.103576	0.0551087	0.31(0.38)	0.408725	0.418075	-0.33(0.59)	0.408725	0.574816	0.87(0.42)	0.291231	0.0431587	-1.3(0.65)	0.291231	0.0503098	0.48(0.28)	0.79981	0.0945693	-0.67(0.44)	0.79981	0.136517	1.5(0.58)	0.133004	0.0114222	-2(0.92)	0.133004	0.0383189	0.62(0.31)	0.747784	0.0534807	-0.85(0.5)	0.747784	0.0944053	1.5(0.58)	0.179491	0.0131956	-1.7(0.91)	0.179491	0.074699
	ERBB2	-0.14(0.3)	0.68392	0.63561	0.051(0.46)	0.68392	0.911159	0.91(0.5)	0.0967475	0.0724435	-0.2(0.78)	0.0967475	0.798391	0.3(0.39)	0.421405	0.443004	0.13(0.6)	0.421405	0.829768	0.57(0.45)	0.2804	0.200612	0.16(0.69)	0.2804	0.819392	0.29(0.31)	0.789483	0.367236	-0.19(0.46)	0.789483	0.68577	0.98(0.66)	0.0889696	0.142897	0.049(0.96)	0.0889696	0.959324	0.37(0.36)	0.730501	0.29641	-0.3(0.52)	0.730501	0.570582	0.71(0.64)	0.159937	0.268922	0.75(0.97)	0.159937	0.443392
	FGF2	0.12(0.26)	0.675167	0.658528	-0.1(0.46)	0.675167	0.825574	0.58(0.44)	0.0773044	0.194456	-1.3(0.77)	0.0773044	0.0978907	0.15(0.35)	0.407729	0.669236	-0.095(0.62)	0.407729	0.877988	0.4(0.4)	0.268149	0.312493	-1(0.69)	0.268149	0.142391	0.15(0.33)	0.788491	0.663427	-0.17(0.52)	0.788491	0.743449	0.36(0.72)	0.0212222	0.613755	-0.61(1.1)	0.0212222	0.589825	0.26(0.38)	0.730147	0.48696	-0.26(0.59)	0.730147	0.65999	1.3(0.72)	0.130962	0.0699175	-1.2(1.1)	0.130962	0.266364
	ICAM1	-0.41(0.29)	0.68405	0.163835	-0.16(0.42)	0.68405	0.708249	0.35(0.51)	0.0431041	0.489329	-0.27(0.73)	0.0431041	0.711474	0.4(0.39)	0.432851	0.306317	-0.036(0.56)	0.432851	0.949071	0.38(0.45)	0.25952	0.39714	-0.44(0.64)	0.25952	0.495898	0.0076(0.33)	0.792361	0.981762	-0.37(0.47)	0.792361	0.432604	-0.14(0.72)	0.0165064	0.848826	0.29(1)	0.0165064	0.778805	0.13(0.37)	0.735487	0.726177	-0.58(0.53)	0.735487	0.275045	-0.13(0.73)	0.0855533	0.860445	0.73(1)	0.0855533	0.47049
PBA	HSPA1A	0.4(0.27)	0.683277	0.141092	-0.92(0.43)	0.683277	0.0340893	-0.52(0.47)	0.0515889	0.269891	0.64(0.74)	0.0515889	0.387877	-0.44(0.37)	0.432533	0.235807	0.65(0.57)	0.432533	0.259529	-0.42(0.42)	0.261489	0.324018	0.42(0.66)	0.261489	0.519567	0.096(0.29)	0.79673	0.745114	-0.6(0.45)	0.79673	0.187489	-0.64(0.64)	0.0334789	0.321127	0.72(0.97)	0.0334789	0.46433	0.026(0.34)	0.733347	0.939166	-0.43(0.51)	0.733347	0.40306	-0.72(0.62)	0.0976648	0.249763	0.93(0.95)	0.0976648	0.329565
	VEGFA	0.091(0.28)	0.669344	0.745194	-0.36(0.43)	0.669344	0.403163	0.076(0.48)	0.0395635	0.874487	0.13(0.73)	0.0395635	0.854198	0.16(0.38)	0.427728	0.673035	0.21(0.57)	0.427728	0.719517	0.21(0.43)	0.256849	0.619857	-0.0021(0.65)	0.256849	0.997429	0.15(0.3)	0.794116	0.613679	-0.53(0.44)	0.794116	0.23397	0.43(0.65)	0.0304231	0.504839	-0.01(0.95)	0.0304231	0.991436	0.046(0.34)	0.732236	0.892815	-0.39(0.5)	0.732236	0.441169	0.12(0.63)	0.0880361	0.852785	0.5(0.93)	0.0880361	0.591336
	ITGB8	0.013(0.27)	0.678294	0.960816	-0.62(0.43)	0.678294	0.155693	-0.026(0.47)	0.0378881	0.956383	0.1(0.75)	0.0378881	0.893302	-0.0023(0.37)	0.422334	0.995127	0.15(0.58)	0.422334	0.7979	-0.003(0.42)	0.253416	0.994362	-0.1(0.66)	0.253416	0.876099	0.16(0.27)	0.80398	0.566596	-0.84(0.43)	0.80398	0.0587995	-0.21(0.6)	0.0172184	0.733213	0.23(0.97)	0.0172184	0.81304	0.026(0.31)	0.739854	0.934156	-0.64(0.5)	0.739854	0.207008	-0.3(0.59)	0.0790009	0.61167	0.55(0.95)	0.0790009	0.563734
	ITGA9	0.11(0.28)	0.679305	0.683852	-0.71(0.43)	0.679305	0.100854	0.23(0.48)	0.0405441	0.636512	-0.12(0.74)	0.0405441	0.869567	0.094(0.38)	0.423563	0.803775	0.12(0.58)	0.423563	0.842372	0.29(0.43)	0.256982	0.504785	-0.33(0.66)	0.256982	0.615267	0.18(0.29)	0.800067	0.532262	-0.72(0.43)	0.800067	0.0994749	0.4(0.64)	0.0254605	0.527053	-0.13(0.94)	0.0254605	0.895195	0.037(0.33)	0.734358	0.911742	-0.46(0.49)	0.734358	0.359105	0.2(0.62)	0.0835542	0.743378	0.29(0.93)	0.0835542	0.755113
	CD151	0.054(0.29)	0.669926	0.855047	0.24(0.42)	0.669926	0.576938	-0.23(0.5)	0.0439021	0.646814	-0.078(0.72)	0.0439021	0.914139	-0.095(0.39)	0.423772	0.809817	-0.11(0.56)	0.423772	0.844022	-0.23(0.45)	0.258552	0.614608	-0.056(0.64)	0.258552	0.930168	-0.026(0.3)	0.789305	0.930476	0.24(0.45)	0.789305	0.596228	-0.36(0.64)	0.0207753	0.579496	0.34(0.97)	0.0207753	0.728412	0.09(0.34)	0.72958	0.790697	0.13(0.51)	0.72958	0.805687	-0.04(0.65)	0.0723285	0.951824	0.055(0.98)	0.0723285	0.955543
	ERBB2	-0.14(0.28)	0.670815	0.622514	-0.21(0.44)	0.670815	0.639286	-0.81(0.46)	0.0985043	0.0803232	1.7(0.73)	0.0985043	0.0189994	-0.39(0.36)	0.455173	0.28045	1.3(0.57)	0.455173	0.0257374	-0.6(0.41)	0.29401	0.14465	1.4(0.65)	0.29401	0.0283572	-0.23(0.31)	0.790091	0.452705	0.29(0.47)	0.790091	0.545822	-0.15(0.65)	0.0346075	0.816418	0.94(1)	0.0346075	0.356406	-0.42(0.34)	0.73704	0.225239	0.67(0.53)	0.73704	0.214068	-0.062(0.64)	0.100189	0.922678	1.1(1)	0.100189	0.298527
	ITGB3	0.014(0.27)	0.687656	0.959916	0.78(0.42)	0.687656	0.0676472	-0.7(0.47)	0.0639926	0.138829	0.43(0.73)	0.0639926	0.556127	-0.22(0.37)	0.425041	0.560151	0.034(0.58)	0.425041	0.953578	-0.62(0.42)	0.271695	0.142273	0.67(0.65)	0.271695	0.307616	-0.32(0.27)	0.816267	0.247968	1.2(0.43)	0.816267	0.00776365	-0.59(0.62)	0.0316122	0.345593	0.63(0.99)	0.0316122	0.525254	-0.23(0.31)	0.753111	0.463375	1.1(0.5)	0.753111	0.0334708	-0.19(0.61)	0.07577	0.762736	-0.056(0.99)	0.07577	0.954999
	CD63	0.084(0.28)	0.677717	0.761411	-0.64(0.42)	0.677717	0.135122	-0.042(0.48)	0.038286	0.930027	0.16(0.73)	0.038286	0.823943	-0.17(0.37)	0.426071	0.652426	0.46(0.57)	0.426071	0.419884	-0.086(0.43)	0.253517	0.840244	0.14(0.65)	0.253517	0.824258	-0.12(0.31)	0.796441	0.691057	-0.35(0.45)	0.796441	0.446893	-0.3(0.68)	0.0224407	0.663931	0.63(0.99)	0.0224407	0.528796	-0.33(0.35)	0.738157	0.347271	-0.07(0.51)	0.738157	0.892172	-0.75(0.66)	0.102365	0.257382	1.2(0.96)	0.102365	0.216786
	ITGA7	0.16(0.28)	0.672751	0.570568	-0.54(0.43)	0.672751	0.211365	-0.037(0.48)	0.053921	0.938855	0.7(0.73)	0.053921	0.337083	0.038(0.39)	0.425676	0.921304	0.29(0.57)	0.425676	0.613125	0.17(0.44)	0.264379	0.702474	0.36(0.65)	0.264379	0.584913	0.23(0.3)	0.794812	0.437691	-0.61(0.46)	0.794812	0.184535	0.57(0.65)	0.0331821	0.385281	-0.23(0.99)	0.0331821	0.817106	0.2(0.34)	0.732294	0.557097	-0.5(0.52)	0.732294	0.343194	0.19(0.63)	0.0810022	0.767506	0.26(0.98)	0.0810022	0.789232
	ICAM1	0.49(0.28)	0.678102	0.0790185	-0.43(0.43)	0.678102	0.322411	0.09(0.48)	0.0382048	0.851038	-0.023(0.75)	0.0382048	0.975297	-0.09(0.38)	0.4244	0.811819	-0.18(0.58)	0.4244	0.756049	0.0051(0.43)	0.253045	0.99059	-0.018(0.66)	0.253045	0.978335	0.18(0.3)	0.789245	0.54416	-0.22(0.44)	0.789245	0.626139	-0.29(0.64)	0.0193853	0.649076	0.18(0.95)	0.0193853	0.854843	0.11(0.33)	0.729156	0.753906	-0.27(0.5)	0.729156	0.591664	-0.38(0.62)	0.0865103	0.544223	-0.078(0.93)	0.0865103	0.933923
	FGF2	0.38(0.28)	0.674829	0.168933	-0.58(0.43)	0.674829	0.18415	-0.23(0.47)	0.040783	0.628962	0.35(0.74)	0.040783	0.63579	-0.11(0.37)	0.422892	0.75806	-0.024(0.57)	0.422892	0.967287	-0.055(0.42)	0.253209	0.896739	0.028(0.65)	0.253209	0.965989	0.13(0.29)	0.791283	0.652777	-0.43(0.46)	0.791283	0.354156	0.32(0.62)	0.0231721	0.614082	0.011(0.99)	0.0231721	0.991308	-0.028(0.33)	0.734145	0.930916	-0.42(0.51)	0.734145	0.414549	0.33(0.61)	0.0881851	0.590176	0.26(0.97)	0.0881851	0.792629
	ABCB5	0.53(0.28)	0.679674	0.0603273	-0.5(0.45)	0.679674	0.260601	-0.26(0.48)	0.0414707	0.594466	0.4(0.77)	0.0414707	0.602165	-0.19(0.37)	0.424603	0.612105	-0.011(0.6)	0.424603	0.985279	-0.18(0.43)	0.254596	0.675084	0.21(0.68)	0.254596	0.761205	0.15(0.3)	0.788729	0.616381	-0.16(0.47)	0.788729	0.724828	-0.065(0.66)	0.0174264	0.921271	0.33(1)	0.0174264	0.745229	0.11(0.34)	0.730731	0.750503	-0.39(0.53)	0.730731	0.458787	-0.034(0.64)	0.0818415	0.95809	0.59(1)	0.0818415	0.556049

## Sheet: Supplementary Table 3
	Height						BMI						WHR						Waist						Total lean						Trunk fat						Trunk lean						Visceral fat
	Beta(SE)	R squared	P	sex-Beta(SE)	sex-R squared	sex-P	Beta(SE)	R squared	P	sex-Beta(SE)	sex-R squared	sex-P	Beta(SE)	R squared	P	sex-Beta(SE)	sex-R squared	sex-P	Beta(SE)	R squared	P	sex-Beta(SE)	sex-R squared	sex-P	Beta(SE)	R squared	P	sex-Beta(SE)	sex-R squared	sex-P	Beta(SE)	R squared	P	sex-Beta(SE)	sex-R squared	sex-P	Beta(SE)	R squared	P	sex-Beta(SE)	sex-R squared	sex-P	Beta(SE)	R squared	P	sex-Beta(SE)	sex-R squared	sex-P
HSPA1A	0.641(0.27)	0.694	0.0196	-1.1(0.414)	0.694	0.00909	-1.62(0.443)	0.174	0.000448	1.09(0.68)	0.174	0.111	-1.1(0.348)	0.492	0.00215	0.527(0.533)	0.492	0.325	-1.36(0.389)	0.363	0.000731	0.621(0.597)	0.363	0.301	-0.251(0.283)	0.793	0.379	-0.0218(0.435)	0.793	0.96	-1.75(0.567)	0.167	0.00325	1.45(0.873)	0.167	0.102	-0.26(0.321)	0.734	0.421	-0.0226(0.493)	0.734	0.964	-1.72(0.565)	0.216	0.0037	1.53(0.861)	0.216	0.0821
VEGFA	0.519(0.277)	0.68	0.0642	-0.666(0.419)	0.68	0.115	-0.615(0.475)	0.058	0.199	0.368(0.719)	0.058	0.61	-0.798(0.36)	0.459	0.0294	0.389(0.545)	0.459	0.477	-0.604(0.417)	0.277	0.151	0.2(0.63)	0.277	0.752	0.0359(0.304)	0.788	0.907	-0.155(0.431)	0.788	0.721	-0.832(0.646)	0.0487	0.203	1.13(0.915)	0.0487	0.224	-0.0672(0.344)	0.731	0.846	-0.191(0.487)	0.731	0.697	-1.04(0.634)	0.132	0.107	1.6(0.892)	0.132	0.078
ITGB8	0.372(0.277)	0.683	0.183	-0.887(0.421)	0.683	0.0379	-1.12(0.466)	0.104	0.0188	0.663(0.707)	0.104	0.351	-1.12(0.35)	0.496	0.0019	0.492(0.531)	0.496	0.357	-1.21(0.398)	0.346	0.00315	0.415(0.605)	0.346	0.494	-0.115(0.284)	0.792	0.686	-0.208(0.431)	0.792	0.632	-1.58(0.578)	0.139	0.00839	1.3(0.876)	0.139	0.144	-0.239(0.319)	0.737	0.458	-0.197(0.484)	0.737	0.686	-1.62(0.578)	0.196	0.00711	1.54(0.866)	0.196	0.0816
ITGA9	0.593(0.257)	0.699	0.0236	-1.26(0.416)	0.699	0.00329	-0.815(0.451)	0.0743	0.0744	0.57(0.73)	0.0743	0.437	-0.945(0.345)	0.478	0.00742	0.361(0.552)	0.478	0.514	-0.8(0.399)	0.299	0.0485	0.17(0.64)	0.299	0.79	-0.137(0.317)	0.792	0.668	-0.201(0.463)	0.792	0.666	-1.01(0.676)	0.0551	0.142	0.879(0.988)	0.0551	0.377	-0.228(0.357)	0.736	0.526	-0.201(0.522)	0.736	0.702	-1.18(0.655)	0.129	0.0774	1.37(0.958)	0.129	0.159
CD151	0.045(0.294)	0.674	0.879	0.387(0.419)	0.674	0.358	-0.078(0.504)	0.0401	0.877	-0.149(0.719)	0.0401	0.836	-0.173(0.397)	0.425	0.663	-0.0629(0.561)	0.425	0.911	-0.162(0.451)	0.255	0.721	-0.0119(0.639)	0.255	0.985	0.0175(0.295)	0.792	0.953	0.324(0.435)	0.792	0.46	-0.203(0.642)	0.0169	0.753	0.174(0.946)	0.0169	0.855	0.147(0.335)	0.732	0.663	0.147(0.494)	0.732	0.768	-0.00498(0.646)	0.073	0.994	-0.131(0.951)	0.073	0.891
ERBB2	0.322(0.259)	0.673	0.217	-0.106(0.449)	0.673	0.814	-0.697(0.438)	0.0677	0.115	1.02(0.759)	0.0677	0.181	-0.529(0.341)	0.437	0.124	0.478(0.59)	0.437	0.419	-0.547(0.388)	0.272	0.162	0.803(0.671)	0.272	0.234	-0.0397(0.281)	0.791	0.888	0.413(0.492)	0.791	0.405	-0.353(0.607)	0.0218	0.564	0.509(1.06)	0.0218	0.634	-0.103(0.319)	0.731	0.747	0.435(0.558)	0.731	0.44	-0.272(0.598)	0.0796	0.651	0.664(1.06)	0.0796	0.533
ITGB3	-0.119(0.27)	0.688	0.661	0.888(0.416)	0.688	0.0356	-0.202(0.473)	0.0412	0.671	-0.00611(0.73)	0.0412	0.993	-0.144(0.373)	0.424	0.701	-0.0787(0.57)	0.424	0.89	-0.267(0.424)	0.256	0.531	0.29(0.648)	0.256	0.656	-0.125(0.26)	0.809	0.631	0.894(0.416)	0.809	0.0362	-0.332(0.588)	0.0209	0.574	0.34(0.942)	0.0209	0.72	0.0299(0.3)	0.745	0.921	0.675(0.481)	0.745	0.166	-0.0817(0.574)	0.0777	0.887	-0.301(0.928)	0.0777	0.747
CD63	0.601(0.269)	0.693	0.0277	-1.13(0.427)	0.693	0.00966	-1.34(0.453)	0.126	0.004	1.17(0.72)	0.126	0.109	-1.49(0.337)	0.533	2.76e-05	1.06(0.53)	0.533	0.0477	-1.46(0.395)	0.36	0.000376	1.04(0.62)	0.36	0.0972	-0.475(0.299)	0.798	0.118	0.309(0.443)	0.798	0.488	-1.82(0.611)	0.158	0.00424	1.95(0.904)	0.158	0.0353	-0.602(0.335)	0.746	0.078	0.283(0.496)	0.746	0.571	-2.23(0.565)	0.291	0.000237	2.41(0.843)	0.291	0.00609
ITGA7	0.587(0.293)	0.687	0.0482	-0.979(0.417)	0.687	0.021	-1.11(0.498)	0.0951	0.0291	1.49(0.709)	0.0951	0.0384	-1.15(0.378)	0.479	0.00312	0.939(0.538)	0.479	0.0843	-0.987(0.44)	0.295	0.0273	1.08(0.626)	0.295	0.0892	-0.068(0.297)	0.791	0.82	-0.199(0.425)	0.791	0.642	-0.657(0.638)	0.0344	0.308	0.702(0.914)	0.0344	0.446	-0.077(0.336)	0.733	0.819	-0.253(0.481)	0.733	0.601	-0.814(0.619)	0.103	0.194	0.915(0.904)	0.103	0.316
ICAM1	0.45(0.271)	0.677	0.101	-0.283(0.438)	0.677	0.52	-0.368(0.467)	0.0445	0.433	0.333(0.754)	0.0445	0.66	-0.41(0.366)	0.44	0.266	-0.155(0.583)	0.44	0.79	-0.385(0.42)	0.262	0.362	0.175(0.669)	0.262	0.795	-0.00422(0.294)	0.788	0.989	0.0905(0.445)	0.788	0.84	-0.647(0.627)	0.0359	0.307	0.44(0.949)	0.0359	0.645	-0.00218(0.333)	0.728	0.995	-0.126(0.504)	0.728	0.804	-0.59(0.613)	0.0921	0.34	0.282(0.933)	0.0921	0.763
FGF2	0.507(0.259)	0.681	0.0534	-0.578(0.436)	0.681	0.188	-0.57(0.445)	0.0565	0.203	0.401(0.749)	0.0565	0.594	-0.656(0.338)	0.461	0.0559	-0.0504(0.568)	0.461	0.929	-0.527(0.393)	0.275	0.183	0.0689(0.659)	0.275	0.917	0.0647(0.303)	0.788	0.832	-0.135(0.464)	0.788	0.772	-0.318(0.652)	0.0196	0.627	0.384(0.997)	0.0196	0.702	0.0168(0.341)	0.731	0.961	-0.351(0.522)	0.731	0.504	-0.195(0.642)	0.0788	0.762	0.578(0.979)	0.0788	0.558
ABCB5	0.522(0.275)	0.68	0.0613	-0.448(0.432)	0.68	0.302	-0.505(0.474)	0.0503	0.29	0.587(0.743)	0.0503	0.432	-0.614(0.372)	0.444	0.102	0.249(0.575)	0.444	0.666	-0.526(0.427)	0.267	0.222	0.389(0.66)	0.267	0.557	-0.0185(0.322)	0.79	0.954	0.291(0.468)	0.79	0.537	-0.576(0.692)	0.0303	0.409	0.852(1.01)	0.0303	0.401	0.00235(0.367)	0.728	0.995	0.0511(0.533)	0.728	0.924	-0.63(0.672)	0.102	0.353	1.27(0.984)	0.102	0.201
HSPA1A & ITGA9	0.394(0.279)	0.679	0.161	-0.821(0.442)	0.679	0.0666	-0.657(0.476)	0.0657	0.171	0.176(0.755)	0.0657	0.816	-0.618(0.364)	0.455	0.093	-0.0548(0.577)	0.455	0.925	-0.539(0.417)	0.283	0.2	-0.172(0.662)	0.283	0.795	-0.0915(0.285)	0.788	0.75	0.201(0.459)	0.788	0.663	-0.73(0.608)	0.0412	0.235	0.668(0.978)	0.0412	0.498	-0.0834(0.322)	0.731	0.797	0.388(0.518)	0.731	0.457	-1.14(0.59)	0.14	0.0584	1.51(0.941)	0.14	0.116
HSPA1A & ERBB2	0.326(0.261)	0.672	0.215	-0.411(0.448)	0.672	0.361	-1.03(0.433)	0.0975	0.0191	0.886(0.744)	0.0975	0.237	-0.738(0.342)	0.458	0.0336	0.24(0.58)	0.458	0.68	-0.886(0.389)	0.299	0.0251	0.523(0.66)	0.299	0.43	-0.158(0.275)	0.789	0.568	0.167(0.451)	0.789	0.713	-1.29(0.567)	0.104	0.0268	1.45(0.93)	0.104	0.126	-0.143(0.311)	0.73	0.649	-0.0468(0.511)	0.73	0.927	-1.07(0.575)	0.132	0.0688	1.26(0.93)	0.132	0.18
HSPA1A & ICAM1	0.515(0.287)	0.678	0.0759	-0.51(0.433)	0.678	0.242	-1.35(0.474)	0.122	0.00537	1.11(0.715)	0.122	0.126	-0.935(0.369)	0.467	0.0132	0.515(0.557)	0.467	0.358	-1.25(0.415)	0.326	0.00336	1.01(0.627)	0.326	0.112	-0.242(0.284)	0.796	0.398	0.634(0.438)	0.796	0.153	-2.31(0.537)	0.271	7.07e-05	2.3(0.827)	0.271	0.00746	-0.315(0.322)	0.738	0.333	0.702(0.496)	0.738	0.163	-2.22(0.526)	0.312	0.000103	2.1(0.808)	0.312	0.0121
HSPA1A & FGF2	0.312(0.275)	0.675	0.261	-0.671(0.437)	0.675	0.129	-0.972(0.462)	0.0843	0.0383	0.933(0.735)	0.0843	0.207	-0.859(0.352)	0.473	0.0166	0.204(0.558)	0.473	0.715	-0.866(0.407)	0.294	0.0362	0.54(0.646)	0.294	0.405	-0.181(0.276)	0.79	0.517	0.0475(0.445)	0.79	0.915	-1.39(0.567)	0.116	0.0173	1.34(0.913)	0.116	0.147	-0.173(0.313)	0.732	0.583	-0.095(0.503)	0.732	0.851	-1.49(0.575)	0.184	0.0122	1.84(0.9)	0.184	0.0461
HSPA1A & ABCB5	0.568(0.28)	0.682	0.0453	-0.419(0.43)	0.682	0.332	-1.38(0.464)	0.127	0.00377	1.47(0.713)	0.127	0.0419	-0.884(0.366)	0.458	0.0179	0.846(0.562)	0.458	0.136	-1.01(0.416)	0.302	0.017	1.13(0.638)	0.302	0.0803	-0.274(0.284)	0.795	0.339	0.608(0.433)	0.795	0.166	-1.46(0.585)	0.129	0.0157	2.01(0.894)	0.129	0.0286	-0.255(0.323)	0.735	0.434	0.596(0.493)	0.735	0.232	-1.63(0.573)	0.2	0.00635	1.76(0.871)	0.2	0.0485
VEGFA & ITGA9	0.352(0.267)	0.681	0.19	-0.885(0.442)	0.681	0.0485	-0.721(0.456)	0.0661	0.118	0.951(0.757)	0.0661	0.212	-0.894(0.348)	0.463	0.0119	1.04(0.575)	0.463	0.0739	-0.753(0.402)	0.283	0.0646	0.839(0.665)	0.283	0.211	-0.205(0.286)	0.79	0.477	0.153(0.46)	0.79	0.741	-1.65(0.577)	0.147	0.006	1.53(0.926)	0.147	0.105	-0.191(0.325)	0.73	0.559	0.111(0.521)	0.73	0.833	-1.53(0.577)	0.186	0.0104	1.63(0.915)	0.186	0.08
VEGFA & ERBB2	0.0492(0.27)	0.667	0.856	-0.124(0.466)	0.667	0.791	-0.998(0.445)	0.0919	0.0275	0.746(0.769)	0.0919	0.334	-0.732(0.349)	0.461	0.039	0.0693(0.596)	0.461	0.908	-0.927(0.397)	0.303	0.022	0.456(0.678)	0.303	0.503	-0.313(0.293)	0.792	0.29	0.348(0.472)	0.792	0.465	-1.22(0.615)	0.0842	0.0529	0.993(0.991)	0.0842	0.321	-0.286(0.332)	0.733	0.393	0.0298(0.535)	0.733	0.956	-1.23(0.622)	0.138	0.0537	1.23(0.983)	0.138	0.215
VEGFA & CD63	0.0508(0.276)	0.667	0.855	0.126(0.452)	0.667	0.782	-0.806(0.462)	0.0704	0.0847	0.886(0.755)	0.0704	0.244	-0.646(0.359)	0.446	0.0751	0.284(0.584)	0.446	0.628	-0.866(0.406)	0.291	0.0358	0.828(0.661)	0.291	0.214	-0.332(0.298)	0.794	0.269	0.55(0.488)	0.794	0.265	-1.16(0.631)	0.0744	0.0716	1.28(1.03)	0.0744	0.219	-0.257(0.34)	0.731	0.454	0.311(0.557)	0.731	0.58	-1.27(0.626)	0.141	0.0485	1.14(1.01)	0.141	0.263
VEGFA & ICAM1	0.0204(0.288)	0.669	0.944	0.267(0.429)	0.669	0.536	-0.491(0.488)	0.0504	0.317	0.277(0.727)	0.0504	0.704	-0.234(0.381)	0.428	0.541	-0.0694(0.566)	0.428	0.903	-0.348(0.433)	0.262	0.424	0.0554(0.643)	0.262	0.932	-0.0511(0.283)	0.79	0.857	0.329(0.457)	0.79	0.475	-0.495(0.607)	0.0352	0.418	1.01(0.979)	0.0352	0.309	-0.00608(0.322)	0.728	0.985	0.0927(0.52)	0.728	0.859	-0.578(0.603)	0.111	0.343	1.44(0.969)	0.111	0.145
VEGFA & FGF2	0.226(0.275)	0.672	0.413	-0.573(0.457)	0.672	0.213	-0.599(0.466)	0.0567	0.202	0.396(0.775)	0.0567	0.61	-0.71(0.359)	0.451	0.051	0.308(0.593)	0.451	0.604	-0.632(0.411)	0.278	0.128	0.185(0.68)	0.278	0.786	0.0761(0.307)	0.788	0.805	-0.0696(0.499)	0.788	0.89	-1.09(0.642)	0.0694	0.0943	1.45(1.05)	0.0694	0.171	0.0635(0.347)	0.728	0.855	-0.167(0.566)	0.728	0.769	-1.04(0.642)	0.127	0.113	1.67(1.03)	0.127	0.112
VEGFA & ABCB5	0.516(0.276)	0.681	0.0644	-0.788(0.442)	0.681	0.0782	-0.851(0.47)	0.0743	0.0736	0.613(0.754)	0.0743	0.419	-0.367(0.37)	0.428	0.323	0.343(0.593)	0.428	0.565	-0.5(0.418)	0.27	0.234	0.101(0.67)	0.27	0.881	0.196(0.284)	0.79	0.494	-0.0741(0.456)	0.79	0.872	-0.425(0.612)	0.0254	0.49	0.208(0.983)	0.0254	0.833	0.121(0.323)	0.728	0.71	-0.121(0.519)	0.728	0.816	-0.248(0.607)	0.0774	0.684	0.512(0.975)	0.0774	0.602
ITGB8 & ITGA9	0.123(0.267)	0.667	0.646	-0.175(0.448)	0.667	0.697	-0.403(0.452)	0.0481	0.375	0.162(0.758)	0.0481	0.831	-0.465(0.355)	0.435	0.194	0.208(0.588)	0.435	0.724	-0.523(0.403)	0.272	0.198	0.115(0.667)	0.272	0.864	-0.035(0.274)	0.788	0.899	0.0308(0.447)	0.788	0.945	-0.753(0.581)	0.0476	0.2	1.02(0.946)	0.0476	0.286	0.0264(0.31)	0.729	0.933	-0.214(0.505)	0.729	0.674	-0.776(0.583)	0.112	0.19	1.3(0.943)	0.112	0.174
ITGB8 & ERBB2	0.175(0.256)	0.669	0.496	-0.4(0.462)	0.669	0.389	-1.18(0.417)	0.12	0.0057	1.01(0.755)	0.12	0.186	-0.676(0.333)	0.451	0.0457	0.345(0.598)	0.451	0.565	-1.03(0.372)	0.317	0.00697	0.658(0.667)	0.317	0.326	-0.272(0.259)	0.792	0.299	0.16(0.472)	0.792	0.736	-1.29(0.533)	0.12	0.019	0.726(0.971)	0.12	0.458	-0.278(0.293)	0.735	0.347	-0.0669(0.533)	0.735	0.901	-1.09(0.542)	0.141	0.0494	1.22(0.987)	0.141	0.224
ITGB8 & ITGB3	0.138(0.262)	0.668	0.601	0.0369(0.442)	0.668	0.934	-0.842(0.436)	0.08	0.057	0.535(0.736)	0.08	0.47	-0.889(0.339)	0.47	0.0103	0.465(0.564)	0.47	0.412	-0.961(0.388)	0.307	0.0152	0.608(0.645)	0.307	0.349	-0.259(0.267)	0.796	0.337	0.662(0.447)	0.796	0.145	-1.29(0.56)	0.106	0.025	1.15(0.936)	0.106	0.225	-0.211(0.305)	0.734	0.491	0.592(0.51)	0.734	0.251	-1.21(0.559)	0.151	0.0344	1.33(0.934)	0.151	0.16
ITGB8 & CD63	0.348(0.268)	0.677	0.197	-0.721(0.449)	0.677	0.112	-0.566(0.458)	0.0544	0.22	0.616(0.768)	0.0544	0.425	-0.425(0.356)	0.436	0.236	0.0237(0.595)	0.436	0.968	-0.563(0.404)	0.273	0.167	0.23(0.675)	0.273	0.734	0.121(0.291)	0.789	0.678	-0.00351(0.465)	0.789	0.994	-0.571(0.616)	0.0516	0.358	-0.276(0.985)	0.0516	0.781	0.0815(0.33)	0.728	0.806	-0.0731(0.528)	0.728	0.89	-0.407(0.611)	0.0942	0.508	-0.294(0.984)	0.0942	0.766
ITGB8 & ITGA7	0.299(0.266)	0.673	0.263	-0.564(0.46)	0.673	0.223	-1.34(0.433)	0.133	0.00271	1.38(0.749)	0.133	0.0681	-1.04(0.344)	0.481	0.00339	0.639(0.585)	0.481	0.278	-1.34(0.386)	0.347	0.000832	1.04(0.656)	0.347	0.117	-0.253(0.278)	0.791	0.367	0.152(0.47)	0.791	0.748	-1.72(0.556)	0.167	0.00306	1.69(0.939)	0.167	0.0771	-0.327(0.314)	0.734	0.302	0.166(0.53)	0.734	0.755	-1.66(0.542)	0.217	0.00347	1.68(0.937)	0.217	0.0796
ITGB8 & ICAM1	0.167(0.279)	0.671	0.55	-0.496(0.456)	0.671	0.279	-0.554(0.473)	0.0528	0.245	0.624(0.773)	0.0528	0.422	-0.834(0.371)	0.454	0.0272	0.827(0.594)	0.454	0.168	-0.813(0.424)	0.284	0.0586	0.637(0.68)	0.284	0.351	-0.0393(0.292)	0.788	0.893	0.12(0.47)	0.788	0.8	-1.18(0.608)	0.0801	0.0583	1.21(0.979)	0.0801	0.223	-0.0116(0.331)	0.728	0.972	-0.0772(0.532)	0.728	0.885	-1.28(0.609)	0.154	0.041	1.83(0.964)	0.154	0.0629
ITGB8 & FGF2	0.23(0.261)	0.671	0.382	0.00633(0.451)	0.671	0.989	-0.644(0.441)	0.0637	0.147	0.315(0.76)	0.0637	0.679	-0.909(0.334)	0.476	0.00784	0.325(0.571)	0.476	0.571	-0.852(0.387)	0.297	0.0304	0.448(0.662)	0.297	0.5	0.0809(0.27)	0.791	0.765	0.214(0.452)	0.791	0.639	-0.842(0.572)	0.0572	0.147	1.19(0.96)	0.0572	0.22	0.0634(0.307)	0.728	0.837	0.0573(0.515)	0.728	0.912	-0.914(0.581)	0.122	0.122	1.42(0.956)	0.122	0.144
ITGB8 & ABCB5	0.0522(0.265)	0.668	0.844	-0.297(0.454)	0.668	0.515	-0.812(0.443)	0.0735	0.0701	0.769(0.758)	0.0735	0.313	-0.52(0.347)	0.448	0.138	-0.137(0.588)	0.448	0.817	-0.771(0.393)	0.29	0.0533	0.345(0.667)	0.29	0.607	-0.0701(0.268)	0.789	0.794	-0.14(0.458)	0.789	0.761	-1.16(0.553)	0.101	0.0413	0.517(0.945)	0.101	0.587	-0.0792(0.302)	0.733	0.794	-0.316(0.515)	0.733	0.543	-1.22(0.542)	0.157	0.0284	1.11(0.941)	0.157	0.244
ITGA9 & ERBB2	0.148(0.258)	0.669	0.568	-0.409(0.453)	0.669	0.369	-1.01(0.427)	0.0959	0.0204	0.912(0.749)	0.0959	0.227	-0.542(0.34)	0.444	0.114	0.102(0.59)	0.444	0.863	-0.853(0.382)	0.296	0.0281	0.547(0.664)	0.296	0.412	-0.333(0.27)	0.794	0.223	0.312(0.467)	0.794	0.508	-1.33(0.561)	0.11	0.0216	1.52(0.97)	0.11	0.123	-0.307(0.307)	0.733	0.323	0.142(0.531)	0.733	0.79	-1.06(0.561)	0.143	0.0637	1.68(0.964)	0.143	0.0872
ITGA9 & ICAM1	0.0561(0.272)	0.669	0.837	-0.322(0.445)	0.669	0.471	-0.484(0.461)	0.0499	0.297	0.404(0.754)	0.0499	0.593	-0.309(0.358)	0.44	0.391	-0.341(0.581)	0.44	0.559	-0.454(0.409)	0.269	0.27	0.0447(0.664)	0.269	0.947	-0.225(0.284)	0.79	0.433	0.186(0.457)	0.79	0.685	-0.98(0.601)	0.0621	0.109	0.964(0.966)	0.0621	0.323	-0.236(0.321)	0.733	0.465	-0.0323(0.516)	0.733	0.95	-0.963(0.589)	0.119	0.108	1.03(0.943)	0.119	0.282
ITGA9 & FGF2	0.159(0.261)	0.67	0.545	-0.408(0.444)	0.67	0.36	-0.937(0.431)	0.0979	0.0325	0.321(0.733)	0.0979	0.662	-0.72(0.338)	0.463	0.0358	0.0705(0.569)	0.463	0.902	-0.876(0.382)	0.312	0.0244	0.129(0.644)	0.312	0.842	-0.393(0.298)	0.795	0.193	0.257(0.471)	0.795	0.588	-1.5(0.619)	0.116	0.0185	1.25(0.978)	0.116	0.208	-0.369(0.339)	0.736	0.28	0.11(0.535)	0.736	0.838	-1.5(0.609)	0.175	0.0169	1.86(0.964)	0.175	0.0589
ITGA9 & ABCB5	-0.102(0.28)	0.673	0.716	-0.294(0.427)	0.673	0.493	-0.964(0.468)	0.0829	0.0425	0.84(0.714)	0.0829	0.243	-0.568(0.366)	0.446	0.125	0.0911(0.556)	0.446	0.87	-0.682(0.417)	0.281	0.105	0.287(0.634)	0.281	0.651	-0.302(0.316)	0.795	0.343	-0.0054(0.46)	0.795	0.991	-1.17(0.673)	0.0698	0.0879	1.39(0.979)	0.0698	0.161	-0.19(0.358)	0.736	0.599	-0.263(0.522)	0.736	0.616	-1.12(0.675)	0.12	0.104	1.25(0.979)	0.12	0.208
CD151 & ERBB2	0.226(0.269)	0.669	0.404	-0.344(0.434)	0.669	0.43	-0.974(0.446)	0.093	0.0317	0.563(0.719)	0.093	0.436	-0.593(0.348)	0.451	0.0919	0.0317(0.56)	0.451	0.955	-0.839(0.393)	0.3	0.0357	0.294(0.632)	0.3	0.643	-0.183(0.268)	0.794	0.497	-0.237(0.484)	0.794	0.626	-0.792(0.571)	0.0667	0.171	-0.0644(1.03)	0.0667	0.95	-0.171(0.305)	0.734	0.578	-0.261(0.55)	0.734	0.637	-0.418(0.588)	0.0843	0.48	0.0824(1.05)	0.0843	0.938
CD151 & ITGB3	0.0349(0.289)	0.668	0.904	0.195(0.425)	0.668	0.648	-0.286(0.489)	0.0468	0.561	-0.0792(0.721)	0.0468	0.913	-0.0473(0.384)	0.426	0.902	-0.287(0.562)	0.426	0.612	-0.25(0.436)	0.261	0.568	-0.0961(0.638)	0.261	0.881	-0.0673(0.292)	0.788	0.819	0.0552(0.456)	0.788	0.904	-0.319(0.627)	0.0209	0.613	0.128(0.98)	0.0209	0.896	0.0146(0.331)	0.728	0.965	-0.00942(0.517)	0.728	0.986	0.0495(0.634)	0.0728	0.938	0.0629(0.996)	0.0728	0.95
CD151 & CD63	0.223(0.264)	0.671	0.402	-0.503(0.437)	0.671	0.252	-0.928(0.439)	0.0949	0.0373	0.346(0.725)	0.0949	0.634	-0.827(0.344)	0.468	0.0183	0.254(0.56)	0.468	0.652	-1(0.388)	0.323	0.0113	0.281(0.632)	0.323	0.658	-0.164(0.277)	0.796	0.556	-0.335(0.471)	0.796	0.48	-1.09(0.582)	0.0976	0.0671	0.164(0.99)	0.0976	0.869	-0.075(0.315)	0.736	0.813	-0.471(0.536)	0.736	0.384	-0.648(0.597)	0.0962	0.283	0.325(1.02)	0.0962	0.752
CD151 & ITGA7	0.268(0.263)	0.674	0.311	-0.621(0.439)	0.674	0.16	-0.903(0.44)	0.0889	0.0429	0.428(0.734)	0.0889	0.562	-0.569(0.342)	0.451	0.0999	-0.0437(0.57)	0.451	0.939	-0.777(0.386)	0.3	0.0475	0.106(0.644)	0.3	0.87	-0.0891(0.254)	0.794	0.727	-0.423(0.5)	0.794	0.401	-0.815(0.539)	0.0676	0.136	0.0642(1.06)	0.0676	0.952	-0.0157(0.288)	0.734	0.957	-0.534(0.568)	0.734	0.351	-0.541(0.542)	0.0903	0.324	0.441(1.08)	0.0903	0.685
CD151 & ICAM1	0.133(0.26)	0.667	0.61	-0.137(0.447)	0.667	0.76	-0.667(0.435)	0.071	0.129	0.135(0.747)	0.071	0.857	-0.623(0.336)	0.461	0.0667	-0.145(0.572)	0.461	0.8	-0.718(0.383)	0.296	0.0647	0.0122(0.653)	0.296	0.985	-0.0844(0.258)	0.788	0.745	0.0541(0.471)	0.788	0.909	-0.705(0.545)	0.0559	0.201	0.0529(0.995)	0.0559	0.958	-0.0445(0.292)	0.728	0.88	-0.0957(0.534)	0.728	0.858	-0.428(0.553)	0.084	0.442	0.243(1)	0.084	0.809
CD151 & FGF2	0.283(0.266)	0.672	0.292	-0.472(0.432)	0.672	0.277	-0.855(0.444)	0.0882	0.0576	0.259(0.719)	0.0882	0.719	-0.653(0.347)	0.458	0.0634	0.000528(0.558)	0.458	0.999	-0.84(0.392)	0.309	0.0351	0.081(0.63)	0.309	0.898	-0.183(0.276)	0.794	0.51	-0.254(0.497)	0.794	0.611	-0.864(0.583)	0.0787	0.144	-0.192(1.05)	0.0787	0.856	-0.14(0.313)	0.735	0.656	-0.382(0.564)	0.735	0.501	-0.589(0.608)	0.0896	0.337	0.463(1.09)	0.0896	0.673
CD151 & ABCB5	0.141(0.261)	0.672	0.59	-0.531(0.436)	0.672	0.227	-0.738(0.438)	0.0739	0.0953	0.304(0.733)	0.0739	0.68	-0.448(0.343)	0.441	0.195	-0.0531(0.571)	0.441	0.926	-0.648(0.386)	0.29	0.097	-0.00796(0.644)	0.29	0.99	-0.0735(0.261)	0.798	0.78	-0.646(0.51)	0.798	0.211	-0.796(0.561)	0.0703	0.162	-0.186(1.1)	0.0703	0.866	0.0281(0.295)	0.743	0.925	-0.89(0.577)	0.743	0.129	-0.431(0.574)	0.0824	0.456	0.435(1.13)	0.0824	0.701
ERBB2 & ICAM1	0.161(0.269)	0.67	0.55	-0.428(0.44)	0.67	0.334	-0.884(0.449)	0.0792	0.0522	0.76(0.736)	0.0792	0.304	-0.6(0.357)	0.448	0.0961	0.105(0.575)	0.448	0.856	-0.824(0.404)	0.292	0.0443	0.449(0.651)	0.292	0.492	-0.205(0.279)	0.79	0.465	0.251(0.45)	0.79	0.58	-1.23(0.579)	0.0932	0.0382	1.07(0.935)	0.0932	0.259	-0.211(0.316)	0.73	0.507	0.09(0.51)	0.73	0.861	-1.19(0.571)	0.147	0.0415	1.41(0.918)	0.147	0.131
ERBB2 & FGF2	0.195(0.268)	0.67	0.469	-0.454(0.443)	0.67	0.308	-1.07(0.442)	0.101	0.018	0.772(0.732)	0.101	0.294	-0.648(0.349)	0.454	0.0669	0.0669(0.573)	0.454	0.907	-0.89(0.395)	0.3	0.0269	0.482(0.649)	0.3	0.46	-0.323(0.29)	0.794	0.271	0.0968(0.477)	0.794	0.84	-1.35(0.605)	0.103	0.0306	0.928(0.995)	0.103	0.355	-0.319(0.328)	0.737	0.336	-0.0722(0.539)	0.737	0.894	-1.17(0.604)	0.136	0.0583	1.18(0.986)	0.136	0.238
ERBB2 & ABCB5	0.205(0.267)	0.67	0.445	-0.426(0.438)	0.67	0.333	-0.868(0.446)	0.0792	0.0547	0.652(0.732)	0.0792	0.375	-0.663(0.343)	0.455	0.0569	0.107(0.563)	0.455	0.85	-0.707(0.393)	0.286	0.0753	0.257(0.644)	0.286	0.691	-0.121(0.28)	0.788	0.668	0.111(0.491)	0.788	0.822	-1.08(0.586)	0.0747	0.0716	0.903(1.03)	0.0747	0.383	-0.0466(0.317)	0.728	0.884	-0.106(0.556)	0.728	0.85	-0.765(0.601)	0.107	0.209	1.27(1.04)	0.107	0.226
ITGB3 & CD63	0.135(0.264)	0.668	0.61	-0.254(0.437)	0.668	0.563	-0.815(0.439)	0.0815	0.0668	0.332(0.727)	0.0815	0.649	-0.818(0.341)	0.469	0.0185	0.227(0.557)	0.469	0.684	-0.927(0.389)	0.308	0.0193	0.394(0.636)	0.308	0.537	-0.293(0.279)	0.792	0.298	0.33(0.46)	0.792	0.476	-1.06(0.588)	0.0782	0.0784	0.608(0.969)	0.0782	0.533	-0.159(0.319)	0.729	0.621	0.148(0.526)	0.729	0.779	-0.657(0.589)	0.0951	0.27	0.531(0.988)	0.0951	0.593
ITGB3 & ITGA7	0.0774(0.264)	0.667	0.77	-0.0413(0.44)	0.667	0.925	-0.805(0.44)	0.0746	0.0705	0.605(0.733)	0.0746	0.411	-0.526(0.346)	0.444	0.132	0.0217(0.571)	0.444	0.97	-0.77(0.392)	0.287	0.053	0.485(0.647)	0.287	0.456	-0.176(0.264)	0.792	0.508	0.445(0.449)	0.792	0.326	-0.967(0.559)	0.0679	0.0896	1.08(0.949)	0.0679	0.259	-0.0748(0.301)	0.729	0.805	0.263(0.512)	0.729	0.61	-0.715(0.56)	0.104	0.207	1.05(0.954)	0.104	0.277
ITGB3 & ICAM1	0.0897(0.269)	0.668	0.739	0.09(0.439)	0.668	0.838	-0.567(0.452)	0.0616	0.213	0.0968(0.738)	0.0616	0.896	-0.489(0.356)	0.448	0.173	-0.187(0.571)	0.448	0.744	-0.594(0.407)	0.279	0.148	0.0768(0.653)	0.279	0.907	-0.109(0.269)	0.791	0.687	0.386(0.439)	0.791	0.383	-0.78(0.573)	0.0503	0.179	0.544(0.936)	0.0503	0.564	-0.0147(0.306)	0.729	0.962	0.184(0.5)	0.729	0.715	-0.498(0.566)	0.0861	0.383	0.482(0.928)	0.0861	0.606
ITGB3 & FGF2	0.106(0.267)	0.667	0.693	-0.0517(0.437)	0.667	0.906	-0.83(0.442)	0.0871	0.0636	0.21(0.723)	0.0871	0.772	-0.585(0.345)	0.463	0.0937	-0.268(0.558)	0.463	0.633	-0.803(0.394)	0.303	0.0444	0.101(0.636)	0.303	0.875	-0.321(0.28)	0.793	0.256	0.433(0.484)	0.793	0.375	-0.954(0.592)	0.0756	0.113	0.216(1.02)	0.0756	0.834	-0.235(0.319)	0.731	0.466	0.144(0.552)	0.731	0.795	-0.584(0.591)	0.0917	0.328	0.321(1.02)	0.0917	0.755
ITGB3 & ABCB5	0.0368(0.266)	0.667	0.89	-0.112(0.437)	0.667	0.798	-0.669(0.445)	0.0655	0.136	0.337(0.731)	0.0655	0.646	-0.312(0.349)	0.436	0.374	-0.222(0.57)	0.436	0.698	-0.543(0.395)	0.276	0.174	0.0693(0.646)	0.276	0.915	-0.0965(0.273)	0.788	0.725	0.206(0.496)	0.788	0.68	-0.789(0.578)	0.0511	0.178	0.481(1.05)	0.0511	0.649	0.0166(0.309)	0.728	0.957	-0.00557(0.563)	0.728	0.992	-0.347(0.578)	0.08	0.55	0.594(1.06)	0.08	0.579
CD63 & ICAM1	0.00125(0.273)	0.666	0.996	-0.0456(0.457)	0.666	0.921	-0.566(0.459)	0.0589	0.221	0.157(0.767)	0.0589	0.838	-0.506(0.362)	0.444	0.166	-0.0905(0.595)	0.444	0.879	-0.668(0.412)	0.281	0.109	0.226(0.677)	0.281	0.74	-0.06(0.293)	0.789	0.838	0.29(0.49)	0.789	0.556	-0.84(0.621)	0.0528	0.182	0.371(1.04)	0.0528	0.722	0.0409(0.333)	0.728	0.903	-0.0374(0.556)	0.728	0.947	-0.69(0.609)	0.1	0.263	0.209(1.03)	0.1	0.839
CD63 & FGF2	0.195(0.262)	0.67	0.459	-0.41(0.449)	0.67	0.364	-0.844(0.436)	0.0866	0.056	0.262(0.746)	0.0866	0.726	-0.809(0.336)	0.473	0.0183	0.0662(0.57)	0.473	0.908	-0.85(0.385)	0.308	0.0301	0.118(0.653)	0.308	0.857	-0.274(0.309)	0.791	0.38	0.151(0.497)	0.791	0.762	-1.15(0.65)	0.0744	0.0823	0.729(1.05)	0.0744	0.489	-0.206(0.349)	0.733	0.558	-0.15(0.563)	0.733	0.791	-1.08(0.644)	0.122	0.0993	1.34(1.04)	0.122	0.204
CD63 & ABCB5	0.0546(0.272)	0.669	0.841	-0.344(0.44)	0.669	0.436	-0.827(0.456)	0.0729	0.0731	0.905(0.736)	0.0729	0.222	-0.708(0.359)	0.448	0.052	0.46(0.573)	0.448	0.424	-0.892(0.407)	0.293	0.0311	0.729(0.648)	0.293	0.264	-0.183(0.295)	0.791	0.537	0.469(0.48)	0.791	0.333	-1.25(0.618)	0.0861	0.0478	1.16(1)	0.0861	0.254	-0.0874(0.335)	0.731	0.795	0.428(0.545)	0.731	0.436	-0.927(0.613)	0.113	0.137	1.11(0.999)	0.113	0.272
ITGA7 & ICAM1	0.117(0.269)	0.669	0.663	0.165(0.445)	0.669	0.712	-1.15(0.441)	0.108	0.0111	1.33(0.731)	0.108	0.0726	-0.876(0.344)	0.463	0.0127	0.767(0.568)	0.463	0.181	-1.07(0.389)	0.314	0.00744	1.22(0.642)	0.314	0.0602	-0.0876(0.283)	0.789	0.758	0.257(0.477)	0.789	0.593	-1.51(0.569)	0.146	0.0105	2.31(0.959)	0.146	0.0193	-0.167(0.321)	0.729	0.604	0.178(0.54)	0.729	0.744	-1.55(0.562)	0.199	0.00797	2.06(0.936)	0.199	0.0326
ITGA7 & FGF2	0.295(0.267)	0.673	0.271	-0.559(0.446)	0.673	0.213	-0.942(0.444)	0.0921	0.0368	0.435(0.743)	0.0921	0.56	-0.743(0.35)	0.46	0.0367	0.162(0.578)	0.46	0.779	-0.911(0.396)	0.307	0.024	0.281(0.654)	0.307	0.669	-0.106(0.288)	0.793	0.715	-0.312(0.466)	0.793	0.506	-1.12(0.608)	0.0784	0.0702	0.752(0.985)	0.0784	0.449	-0.107(0.323)	0.74	0.741	-0.518(0.523)	0.74	0.326	-0.822(0.61)	0.104	0.183	0.91(0.98)	0.104	0.358
ITGA7 & ABCB5	-0.0485(0.28)	0.667	0.863	-0.0823(0.453)	0.667	0.856	-1.27(0.454)	0.126	0.00648	0.682(0.734)	0.126	0.356	-0.287(0.367)	0.429	0.437	-0.0317(0.594)	0.429	0.958	-0.864(0.406)	0.301	0.0363	0.253(0.657)	0.301	0.701	-0.335(0.288)	0.793	0.25	0.293(0.45)	0.793	0.517	-1.4(0.597)	0.11	0.0226	1.13(0.932)	0.11	0.229	-0.318(0.327)	0.733	0.336	0.236(0.511)	0.733	0.646	-1.63(0.567)	0.208	0.00599	2.13(0.894)	0.208	0.0209
ICAM1 & ABCB5	0.299(0.264)	0.671	0.26	-0.311(0.446)	0.671	0.487	-1.45(0.423)	0.155	0.000944	1.11(0.715)	0.155	0.125	-0.763(0.34)	0.458	0.0272	0.371(0.573)	0.458	0.519	-1.28(0.372)	0.35	0.000886	0.807(0.628)	0.35	0.202	-0.422(0.27)	0.797	0.124	0.519(0.465)	0.797	0.27	-1.8(0.541)	0.185	0.00161	1.91(0.933)	0.185	0.0461	-0.422(0.307)	0.737	0.176	0.355(0.53)	0.737	0.506	-1.25(0.554)	0.158	0.0279	1.46(0.958)	0.158	0.134
FGF2 & ABCB5	0.0836(0.264)	0.668	0.752	-0.281(0.445)	0.668	0.529	-1.08(0.434)	0.102	0.0146	0.994(0.732)	0.102	0.178	-0.799(0.337)	0.465	0.0201	0.264(0.567)	0.465	0.643	-1.01(0.383)	0.312	0.00979	0.692(0.643)	0.312	0.285	-0.304(0.299)	0.792	0.313	0.278(0.481)	0.792	0.566	-1.76(0.603)	0.152	0.00526	1.99(0.971)	0.152	0.0459	-0.246(0.339)	0.732	0.472	-0.0168(0.546)	0.732	0.975	-1.42(0.622)	0.163	0.0266	1.84(0.982)	0.163	0.0663
FGF2 & ICAM1	0.13(0.267)	0.668	0.626	0.038(0.447)	0.668	0.932	-0.564(0.449)	0.0576	0.212	0.257(0.753)	0.0576	0.734	-0.59(0.347)	0.453	0.0927	-0.0576(0.577)	0.453	0.921	-0.572(0.4)	0.276	0.156	0.148(0.664)	0.276	0.824	-0.15(0.285)	0.789	0.601	0.214(0.492)	0.789	0.666	-0.953(0.601)	0.0597	0.119	0.887(1.04)	0.0597	0.397	-0.127(0.321)	0.731	0.695	-0.198(0.555)	0.731	0.723	-1.01(0.59)	0.123	0.0918	0.911(1.01)	0.123	0.372
ITGA7 & CD63	-0.00777(0.258)	0.669	0.976	0.302(0.454)	0.669	0.507	-1.01(0.425)	0.101	0.0194	0.598(0.747)	0.101	0.426	-0.798(0.338)	0.457	0.0205	0.647(0.585)	0.457	0.272	-1(0.381)	0.309	0.0101	0.844(0.66)	0.309	0.205	-0.266(0.277)	0.795	0.341	0.65(0.49)	0.795	0.19	-1.4(0.574)	0.116	0.018	1.68(1.02)	0.116	0.106	-0.213(0.316)	0.732	0.504	0.485(0.561)	0.732	0.391	-1.14(0.57)	0.14	0.0501	1.02(1.06)	0.14	0.341
ITGA7 & ERBB2	0.083(0.274)	0.67	0.762	-0.395(0.444)	0.67	0.376	-0.977(0.456)	0.0862	0.0347	0.894(0.738)	0.0862	0.229	-0.767(0.354)	0.455	0.0329	0.421(0.571)	0.455	0.463	-0.884(0.403)	0.295	0.0309	0.608(0.65)	0.295	0.352	-0.194(0.29)	0.789	0.507	0.209(0.459)	0.789	0.65	-0.669(0.621)	0.0362	0.286	0.632(0.981)	0.0362	0.522	-0.133(0.33)	0.728	0.688	0.146(0.521)	0.728	0.78	-0.772(0.603)	0.108	0.206	1.23(0.951)	0.108	0.203
ITGA7 & ITGA9	0.0779(0.265)	0.669	0.769	-0.37(0.457)	0.669	0.42	-0.658(0.446)	0.0627	0.144	0.405(0.769)	0.0627	0.6	-0.617(0.345)	0.444	0.0773	0.381(0.593)	0.444	0.522	-0.633(0.394)	0.276	0.111	0.386(0.677)	0.276	0.57	-0.15(0.267)	0.789	0.576	0.268(0.463)	0.789	0.565	-0.867(0.565)	0.057	0.131	0.827(0.98)	0.057	0.402	-0.091(0.303)	0.728	0.765	0.136(0.526)	0.728	0.797	-0.767(0.559)	0.106	0.176	0.905(0.966)	0.106	0.353
ITGA7 & VEGFA	0.249(0.266)	0.67	0.351	-0.234(0.44)	0.67	0.597	-1.04(0.439)	0.0968	0.0199	1.19(0.728)	0.0968	0.106	-0.682(0.344)	0.449	0.0508	0.417(0.57)	0.449	0.467	-0.843(0.39)	0.292	0.0335	1(0.646)	0.292	0.124	-0.126(0.264)	0.789	0.635	0.202(0.444)	0.789	0.652	-1.24(0.545)	0.104	0.0266	1.44(0.914)	0.104	0.122	-0.115(0.299)	0.729	0.702	-0.0297(0.503)	0.729	0.953	-0.955(0.55)	0.129	0.0885	1.33(0.913)	0.129	0.151
ITGA7 & HSPA1A	0.405(0.266)	0.679	0.132	-0.774(0.435)	0.679	0.0789	-0.973(0.449)	0.0871	0.033	0.894(0.734)	0.0871	0.227	-0.589(0.359)	0.442	0.105	0.306(0.579)	0.442	0.599	-0.737(0.407)	0.283	0.0733	0.435(0.656)	0.283	0.509	0.00327(0.276)	0.788	0.991	-0.0804(0.452)	0.788	0.86	-0.66(0.587)	0.0383	0.266	0.555(0.962)	0.0383	0.567	-0.0205(0.313)	0.728	0.948	0.0546(0.512)	0.728	0.915	-0.679(0.591)	0.0964	0.256	0.82(0.95)	0.0964	0.392
CD63 & ERBB2	0.19(0.264)	0.669	0.474	-0.294(0.453)	0.669	0.517	-1.28(0.428)	0.13	0.00372	0.914(0.733)	0.13	0.216	-1.07(0.334)	0.496	0.00186	0.378(0.563)	0.496	0.504	-1.31(0.378)	0.352	0.00085	0.742(0.638)	0.352	0.248	-0.506(0.289)	0.799	0.0864	0.455(0.503)	0.799	0.369	-1.78(0.591)	0.164	0.00403	1.25(1.03)	0.164	0.228	-0.491(0.329)	0.741	0.141	0.172(0.572)	0.741	0.765	-1.6(0.604)	0.185	0.0106	1.61(1.04)	0.185	0.129
CD63 & ITGA9	-0.0115(0.266)	0.667	0.966	-0.129(0.453)	0.667	0.776	-0.465(0.449)	0.054	0.303	0.0584(0.763)	0.054	0.939	-0.375(0.357)	0.438	0.296	-0.2(0.594)	0.438	0.738	-0.581(0.403)	0.283	0.153	-0.0785(0.672)	0.283	0.907	-0.304(0.29)	0.792	0.299	0.421(0.443)	0.792	0.346	-0.943(0.616)	0.0656	0.131	0.429(0.939)	0.0656	0.65	-0.222(0.331)	0.73	0.505	0.147(0.505)	0.73	0.772	-0.71(0.611)	0.0966	0.251	0.815(0.95)	0.0966	0.394
CD63 & HSPA1A	0.251(0.276)	0.674	0.366	-0.641(0.437)	0.674	0.146	-0.808(0.467)	0.0697	0.0872	0.836(0.739)	0.0697	0.261	-0.875(0.362)	0.465	0.0178	0.407(0.565)	0.465	0.473	-0.839(0.418)	0.288	0.0477	0.614(0.652)	0.288	0.349	-0.139(0.286)	0.789	0.628	-0.0123(0.456)	0.789	0.979	-1.26(0.594)	0.0925	0.0393	1.43(0.947)	0.0925	0.137	-0.137(0.324)	0.731	0.673	-0.114(0.516)	0.731	0.825	-1.72(0.574)	0.211	0.00431	1.84(0.924)	0.211	0.0522
ITGB3 & ERBB2	0.122(0.267)	0.67	0.647	0.16(0.442)	0.67	0.717	-1.09(0.439)	0.103	0.0153	0.799(0.728)	0.103	0.275	-0.566(0.346)	0.45	0.105	-0.0225(0.571)	0.45	0.969	-0.928(0.39)	0.301	0.0195	0.719(0.644)	0.301	0.267	-0.336(0.268)	0.796	0.215	0.625(0.482)	0.796	0.2	-0.997(0.571)	0.0738	0.0863	0.53(1.03)	0.0738	0.608	-0.332(0.306)	0.734	0.282	0.488(0.55)	0.734	0.379	-0.556(0.571)	0.0959	0.335	0.0203(1.04)	0.0959	0.985
ITGB3 & ITGA9	0.0308(0.26)	0.667	0.906	0.126(0.443)	0.667	0.776	-0.666(0.435)	0.0685	0.129	0.226(0.741)	0.0685	0.761	-0.443(0.34)	0.444	0.196	-0.18(0.575)	0.444	0.755	-0.642(0.387)	0.283	0.1	0.165(0.653)	0.283	0.801	-0.238(0.262)	0.794	0.368	0.599(0.464)	0.794	0.202	-0.836(0.561)	0.0579	0.142	0.498(0.993)	0.0579	0.618	-0.137(0.299)	0.731	0.648	0.443(0.53)	0.731	0.407	-0.536(0.558)	0.0888	0.341	0.507(0.989)	0.0888	0.61
ITGB3 & VEGFA	0.194(0.269)	0.675	0.474	0.268(0.44)	0.675	0.544	-0.826(0.453)	0.081	0.0717	0.3(0.74)	0.081	0.686	-0.695(0.354)	0.456	0.0531	0.117(0.573)	0.456	0.839	-0.835(0.403)	0.296	0.0412	0.32(0.652)	0.296	0.624	-0.115(0.274)	0.793	0.677	0.521(0.45)	0.793	0.252	-0.878(0.585)	0.0553	0.139	0.941(0.962)	0.0553	0.332	-0.0204(0.313)	0.73	0.948	0.282(0.514)	0.73	0.585	-0.542(0.582)	0.0888	0.357	0.732(0.96)	0.0888	0.45
ITGB3 & HSPA1A	0.37(0.256)	0.677	0.152	-0.0464(0.443)	0.677	0.917	-1.14(0.424)	0.112	0.00858	1.12(0.734)	0.112	0.131	-0.666(0.333)	0.455	0.0484	0.129(0.575)	0.455	0.823	-0.888(0.378)	0.298	0.021	0.844(0.653)	0.298	0.2	-0.247(0.25)	0.801	0.328	0.879(0.459)	0.801	0.0609	-1.31(0.528)	0.118	0.0163	1.29(0.967)	0.118	0.187	-0.23(0.287)	0.738	0.427	0.774(0.527)	0.738	0.148	-0.91(0.532)	0.123	0.0935	0.758(0.974)	0.123	0.44
CD151 & ITGA9	0.205(0.264)	0.669	0.441	-0.307(0.436)	0.669	0.483	-0.853(0.439)	0.0873	0.0551	0.292(0.723)	0.0873	0.687	-0.578(0.345)	0.449	0.0972	0.0323(0.564)	0.449	0.954	-0.8(0.388)	0.303	0.0422	0.103(0.635)	0.303	0.871	-0.185(0.267)	0.791	0.491	-0.0291(0.485)	0.791	0.952	-0.938(0.562)	0.0709	0.101	0.4(1.02)	0.0709	0.697	-0.127(0.303)	0.73	0.676	-0.1(0.552)	0.73	0.857	-0.628(0.571)	0.0944	0.276	0.827(1.04)	0.0944	0.432
CD151 & ITGB8	0.211(0.262)	0.669	0.422	-0.277(0.444)	0.669	0.534	-0.931(0.434)	0.0921	0.0347	0.475(0.735)	0.0921	0.52	-0.815(0.338)	0.463	0.0179	0.401(0.567)	0.463	0.481	-0.935(0.383)	0.311	0.0165	0.352(0.643)	0.311	0.586	-0.202(0.284)	0.79	0.48	0.246(0.507)	0.79	0.629	-1.15(0.592)	0.0835	0.0578	0.768(1.06)	0.0835	0.471	-0.127(0.322)	0.729	0.695	0.269(0.575)	0.729	0.642	-0.881(0.603)	0.11	0.151	1.07(1.08)	0.11	0.326
CD151 & VEGFA	0.306(0.267)	0.672	0.254	-0.152(0.439)	0.672	0.73	-0.832(0.446)	0.084	0.0656	0.259(0.734)	0.084	0.725	-0.651(0.35)	0.45	0.0664	0.192(0.572)	0.45	0.737	-0.812(0.394)	0.302	0.0425	0.117(0.644)	0.302	0.856	-0.106(0.27)	0.788	0.695	0.133(0.459)	0.788	0.773	-0.814(0.57)	0.0587	0.159	0.259(0.967)	0.0587	0.79	0.00697(0.306)	0.728	0.982	-0.12(0.52)	0.728	0.818	-0.576(0.571)	0.0904	0.318	0.545(0.98)	0.0904	0.581
CD151 & HSPA1A	0.528(0.262)	0.681	0.0472	-0.529(0.428)	0.681	0.22	-0.975(0.443)	0.0888	0.0305	1.09(0.723)	0.0888	0.134	-0.744(0.347)	0.455	0.0348	0.39(0.562)	0.455	0.49	-0.844(0.396)	0.291	0.0358	0.753(0.641)	0.291	0.243	-0.0794(0.266)	0.791	0.767	0.394(0.46)	0.791	0.396	-0.985(0.561)	0.0728	0.0847	1.33(0.969)	0.0728	0.175	-0.0147(0.302)	0.731	0.961	0.354(0.522)	0.731	0.501	-0.673(0.563)	0.106	0.238	1.25(0.979)	0.106	0.207
ITGB8 & VEGFA	0.195(0.276)	0.668	0.481	-0.272(0.454)	0.668	0.55	-1.48(0.441)	0.153	0.00121	0.998(0.725)	0.153	0.172	-1.2(0.343)	0.496	0.000753	0.878(0.561)	0.496	0.122	-1.41(0.387)	0.359	0.000455	0.892(0.633)	0.359	0.162	-0.401(0.261)	0.798	0.13	0.605(0.452)	0.798	0.187	-1.85(0.516)	0.208	0.000729	1.69(0.896)	0.208	0.0652	-0.496(0.295)	0.741	0.0985	0.533(0.512)	0.741	0.302	-1.84(0.511)	0.262	0.000724	2.16(0.896)	0.262	0.0197
ITGB8 & HSPA1A	0.234(0.27)	0.67	0.389	-0.443(0.454)	0.67	0.331	-1.19(0.444)	0.112	0.00851	1.31(0.744)	0.112	0.0826	-0.648(0.351)	0.445	0.0688	0.425(0.589)	0.445	0.473	-1.05(0.391)	0.311	0.00854	1.1(0.656)	0.311	0.0964	-0.258(0.26)	0.792	0.325	0.325(0.45)	0.792	0.473	-2.06(0.488)	0.263	9.69e-05	1.95(0.846)	0.263	0.0254	-0.293(0.294)	0.733	0.324	0.241(0.51)	0.733	0.638	-1.76(0.499)	0.256	0.000919	1.46(0.859)	0.256	0.0949
VEGFA & HSPA1A	0.428(0.271)	0.679	0.117	-0.743(0.43)	0.679	0.0875	-0.961(0.456)	0.0863	0.0381	0.712(0.725)	0.0863	0.329	-0.507(0.358)	0.441	0.161	0.0738(0.568)	0.441	0.897	-0.723(0.404)	0.289	0.0774	0.195(0.641)	0.289	0.761	-0.148(0.265)	0.79	0.58	-0.00602(0.43)	0.79	0.989	-1.06(0.555)	0.0789	0.0607	1.09(0.9)	0.0789	0.232	-0.124(0.3)	0.731	0.681	-0.138(0.486)	0.731	0.778	-1.01(0.543)	0.132	0.0675	0.881(0.882)	0.132	0.323
